# Supplementary material for: Explore the interaction between root metabolism and rhizosphere microbiota during the growth of Angelica sinensis
Source: Front Plant Sci. 2022 Nov 7;13:1005711. doi: 10.3389/fpls.2022.1005711 (PMC9676459; doi:10.3389/fpls.2022.1005711)
Supplement: Supplementary file 1 [file Table_1.xlsx]

## Sheet: Sheet1
Table S1. The differential metabolites contents of Group M and G
Serial number	Differential metabolites	M1	M2	M3	M4	M5	M6	M7	M8	M9	M10	M11	M12	M13	M14	G1	G2	G3	G4	G5	G6	G7	G8	G9	G10	G11	G12	G13	G14
1	Glucose-1,3-mannose oligosaccharide	58.2662	41.9602	49.6618	44.0534	21.7202	25.4033	25.8753	30.0567	34.3492	10.6699	49.5299	19.9675	32.578	40.7734	93.7548	0	0	0	87.5619	102.662	84.098	87.1175	24.9952	97.4968	68.4924	72.9032	83.5472	105.035
2	Phenylethanolaminium	121.072	149.628	133.269	150.358	137.36	84.878	99.9412	102.725	106.694	89.7748	143.997	123.581	137.158	160.542	16.6967	155.079	162.977	103.345	18.9939	14.4296	19.9903	25.9921	109.666	22.4548	19.1917	22.6527	19.9301	20.9503
3	Pantothenic acid	10.8966	14.3909	12.1505	11.2368	11.1833	9.75743	6.7735	13.3416	10.4701	4.12824	16.6382	10.7762	12.354	14.953	0	0	0	7.50551	7.03968	0	6.70739	0	0	7.13028	5.61042	0	0	0
4	Vanillic acid	51.8109	45.8778	25.8266	42.4325	34.5415	47.7951	60.5927	61.1688	39.3605	29.0216	29.0661	35.4444	27.4436	31.6411	13.561	33.1296	47.2655	32.4437	14.5281	15.646	12.3922	13.3106	56.4287	14.3977	9.09422	19.2336	16.0561	15.8235
5	Mulberroside F	25.3795	25.0128	19.5685	32.5039	39.2049	24.6607	40.3909	39.9873	25.3669	19.8486	41.0101	33.8437	30.8223	34.0418	10.9779	11.4545	13.9548	10.1861	8.65535	9.97529	7.91691	11.5731	8.93421	7.54164	6.28032	8.63255	0	7.19417
6	Chamaechromone	10.0475	11.7235	11.5805	11.5804	12.4413	7.14813	6.45855	11.1449	7.15034	4.51024	12.7508	8.84353	9.77691	8.83496	8.0701	0	0	0	8.42454	7.15591	6.88496	9.38612	0	7.39658	0	6.67584	0	0
7	Phenylethyl primeveroside	26.0497	18.8202	12.3039	25.0712	19.8243	13.3754	9.45436	34.5962	16.0883	8.31507	28.7824	26.6382	26.9592	27.4601	14.3273	8.14557	12.279	9.24786	18.2331	11.3515	16.7609	13.0912	8.47209	11.9295	6.04132	10.3926	9.5456	9.22409
8	cis-Ferulic acid	32.8519	35.6227	42.0437	32.9413	21.1097	24.1228	23.5085	29.3517	34.1672	22.4648	37.5803	18.744	31.4734	25.1409	47.1692	0	0	0	39.6801	51.3198	46.9077	53.3267	41.2424	66.8909	63.3779	51.7106	53.3119	73.0882
9	Chlorogenic acid	0	0	11.5649	0	28.8484	0	0	0	0	8.84623	0	7.18584	0	0	108.449	0	0	0	84.5074	84.2272	112.865	136.214	42.3642	119.696	4.6893	104.358	100.424	107.364
10	Dicaffeoylquinic acid	0	0	18.5917	0	73.212	7.26742	12.955	0	0	12.4034	0	8.35157	8.38021	0	484.411	13.8371	15.8835	8.30968	304.889	223.812	439.534	419.219	141.946	335.519	303.017	450.335	287.76	338.794
11	QUIZALOFOP-ETHYL	0	0	0	0	10.173	0	0	0	0	4.56003	0	6.35717	7.12318	0	19.1883	0	0	0	18.1805	27.8574	58.6774	24.4464	17.2523	15.3575	13.9087	19.8592	42.7531	46.7019
12	(Z)-Resveratrol 4'-glucoside	16.8402	11.7907	0	11.3477	9.37267	15.4302	15.6534	20.1604	9.64391	7.75817	0	10.2213	7.99476	11.5473	0	0	0	0	6.23185	7.42762	7.57892	9.29229	7.7019	0	0	8.00577	0	13.6356
13	Tangeritin	13.7269	11.9362	0	14.046	13.207	24.9783	22.0175	23.5244	16.0883	15.7022	0	17.8679	13.8011	11.9501	0	0	0	0	7.04502	8.49006	8.51826	10.8681	0	0	5.27547	13.4901	7.22493	16.0419
14	Loliolide	0	16.7398	23.2116	0	55.8793	91.5783	31.2355	42.5302	55.7902	96.1803	31.1257	63.6394	49.3105	25.5072	0	12.946	14.0586	0	0	0	0	0	0	0	0	7.36533	0	0
15	4-Tert-Amylphenol	29.873	30.5034	13.3216	29.3014	85.5859	95.8019	121.03	74.259	77.9467	116.297	61.9162	105.652	12.716	39.7585	0	23.5913	32.4685	19.8946	0	0	0	0	9.92011	0	0	0	0	0
16	1-(2,4,5-Trimethoxyphenyl)-1,2-propanedione	110.905	75.7794	51.7883	70.5235	73.3117	129.277	170.996	136.918	49.4381	79.9476	50.178	83.9363	45.4424	86.6089	9.52498	80.6536	124.501	72.6489	16.3115	7.39848	8.31858	15.3142	186.409	13.5749	13.0766	19.4256	9.6513	7.08517
17	p-Hydroxyphenethyl trans-ferulate	92.0556	156.846	62.1576	112.096	79.3485	157.333	216.306	124.814	100.432	136.589	63.3237	81.4393	137.827	50.1929	82.1775	24.8767	44.3668	31.6071	61.8646	82.1436	99.6918	110.974	94.8813	45.5074	65.0374	77.6338	64.6788	83.3771
18	Coniferyl ferulate	48.4199	63.2808	0	105.287	0	73.172	151.801	60.2432	40.9759	42.7341	0	131.255	72.2013	18.1361	12.2077	0	0	0	7.84752	10.6268	10.4459	12.6575	16.4984	9.11572	16.9759	10.9636	12.2628	35.2735
19	1-(3,4-Dihydroxyphenyl)-7-(4-hydroxy-3-methoxyphenyl)-1,6-heptadiene-3,5-dione	165.286	97.6912	59.4151	103.204	102.934	137.861	169.406	208.398	104.235	146.677	60.5213	125.27	88.4546	93.4624	44.3243	132.819	131.621	94.5445	28.3335	55.3014	42.6709	58.1202	98.2681	44.9595	43.4126	75.1341	46.5776	61.507
20	E-Ligustilide	643.583	759.31	611.225	707.084	273.127	624.517	811.793	561.327	713.056	503.759	418.114	593.049	555.084	438.325	317.368	186.412	313.285	167.468	206.476	441.83	193.117	359.803	420.788	426.892	603.732	201.327	512.393	552.86
21	Comuside	40.6591	38.2021	36.1595	33.8593	35.0155	30.5054	27.3383	44.6673	30.2173	30.1418	38.2319	32.0812	31.7626	32.9463	75.6475	61.2634	83.3775	68.9638	58.4075	56.6148	56.2353	61.6909	51.8234	38.3573	51.1243	49.5774	47.0809	49.6556
22	Senkyunolide D	22.8546	16.1231	12.7361	21.1348	11.6093	21.3862	31.6633	27.0087	16.8549	10.5796	15.6671	16.4544	15.084	15.6691	11.4623	10.415	10.8554	7.37149	9.9248	13.099	11.1057	13.4613	12.8637	13.978	12.3157	8.63255	12.3735	14.9795
23	Dehydrophytosphingosine	805.249	972.497	525.501	869.104	880.235	616.352	784.756	745.675	657.557	678.301	678.918	855.781	654.751	897.349	0	493.225	578.845	587.18	0	0	0	0	270.402	0	0	57.022	25.9966	30.9084
24	(10E,12Z)-(9S)-9-Hydroperoxyoctadeca-10,12-dienoic acid	137.44	149.979	35.2046	67.3839	149.054	129.067	158.791	140.405	85.3775	29.609	27.8312	149.206	39.3485	115.535	0	81.2268	81.7615	100.481	0	0	0	8.08017	27.3542	0	0	11.9276	6.92913	0
25	9(S)-HPODE	26.4044	43.6994	12.8824	17.8993	56.8911	42.5335	108.884	37.1919	33.086	12.9221	16.7298	77.8093	28.1364	24.0238	17.2741	0	43.1128	43.7599	12.3448	16.4121	15.1197	0	13.9858	16.9748	18.0445	26.299	12.9451	17.3279
26	Genipic acid	0	17.4896	16.7117	13.3656	16.4381	12.968	13.9316	0	13.2163	13.2449	15.4855	13.0447	15.2392	14.1608	29.1026	22.0683	32.4463	28.063	22.4255	20.0957	25.5971	25.0788	20.2198	29.0002	24.2102	20.5901	20.051	21.379
27	2-Dicyclohexylphosphino-2',6'-dimethoxybiphenyl	0	0	31.0286	0	6.22877	0	10.3823	0	0	0	0	0	0	22.1125	57.9419	0	17.1794	0	82.18	91.2785	86.3913	117.626	22.8286	130.395	177.315	75.5629	140.534	87.0349
28	1-Hydroxy-3,6,7-trimethoxy-2-(2-hydroxy-3-methyl-3-butenyl)-8-(3-methyl-2-butenyl)--xanthone	9.62295	7.83051	0	12.1467	8.09458	10.5825	15.5716	12.7091	0	0	8.52033	11.9821	12.5703	12.6215	0	0	4.44893	0	0	2.67551	0.439828	0	0	0	4.35435	0	2.72216	2.67365
29	[12]-Gingerdione	25.0077	25.4799	16.1417	22.278	28.8092	20.4613	17.2834	18.8327	22.0827	0	38.7532	0	30.9169	35.4425	46.1144	76.0722	82.8462	57.4148	28.5185	53.2852	47.3092	57.9312	21.6655	58.268	44.6225	31.0596	46.9579	30.2017
