# Supplementary material for: Explore the interaction between root metabolism and rhizosphere microbiota during the growth of Angelica sinensis
Source: Front Plant Sci. 2022 Nov 7;13:1005711. doi: 10.3389/fpls.2022.1005711 (PMC9676459; doi:10.3389/fpls.2022.1005711)
Supplement: Supplementary file 2 [file Table_2.xlsx]

## Sheet: Sheet1
Table S2. Spearman's rank correlation scores of representative metabolites and representative species between group M and G (r > 0.4).
	Clostridium_sensu_stricto_1	Burkholderia.Caballeronia.Paraburkholderia	Acinetobacter	Granulicella	Pseudoxanthomonas	Candidatus_Koribacter	Rhodobacter	Promicromonospora	Rhodovastum	Pedobacter	Brevundimonas	Rahnella	Luteitalea	Adhaeribacter	Aridibacter	Sphingorhabdus	Ohtaekwangia	Sphingopyxis	Hydrogenophaga	Candidatus_Xiphinematobacter	Devosia	Arthrobacter	Delftia	Iamia	ADurbBin063.1	Pseudolabrys	Duganella	Dechloromonas	Verrucomicrobium	Kribbella	Streptomyces	Phyllobacterium	Agromyces	Herpetosiphon	Amaricoccus	Ilumatobacter	Rhodanobacter	Chthonomonas	SH.PL14	Thermomonas	Cellulomonas	Ralstonia	Umezawaea	Chryseolinea	Aeromicrobium	Kineosporia	Clostridium_sensu_stricto_8	Clostridium_sensu_stricto_10	Anaeromyxobacter
Dehydrophytosphingosine	-0.699606	-0.738577	-0.657122	-0.686477	0.808739	-0.616884	-0.753573	0.647742	-0.775194	0.685073	0.708888	-0.762093	0.673766	0.704309	0.709179	0.755884	0.65754	0.763779	0.750366	0.749057	0.783792	0.714778	-0.65528	0.727016	-0.757642	-0.727545	-0.721852	-0.747946	0.771672	0.588995	0.651978	0.708336	0.643604	0.688752	0.756987	0.714876	-0.424723	-0.784466	0.749057	0.814808	0.680571	-0.739886	0.660337	0.719094	0.606747	0.619688	-0.569863	-0.532356	-0.649744
Phenylethanolaminium				-0.42352	0.475708		-0.470508		-0.594032	0.427477		-0.456763	0.443806		0.523549	0.427789		0.421514	0.43389	0.423098	0.433521	0.498494		0.450103	-0.483504	-0.512863	-0.521418	-0.452055	0.47619			0.512659	0.450315		0.457706	0.419439		-0.51786	0.417625	0.455454	0.497673	-0.45663	0.422508						-0.552953
[12]-Gingerdione	0.694456	0.661557	0.60397	0.58547	-0.68738	0.753906	0.588557	-0.574127	0.493635	-0.569591	-0.671229	0.673825	-0.555038	-0.72309	-0.617828	-0.713444	-0.665205	-0.647687	-0.691034	-0.611195	-0.661737	-0.552772	0.629655	-0.635816	0.620345	0.613384	0.553107	0.561995	-0.686191	-0.529734	-0.587108	-0.505338	-0.477207	-0.586641	-0.634634	-0.584885		0.542294	-0.698508	-0.640296	-0.589459	0.574246	-0.562235	-0.607446	-0.681812	-0.694962	0.528292	0.44046	0.534941
E-Ligustilide	-0.487545	-0.548987	-0.559266	-0.522205	0.419598	-0.607481	-0.618038		-0.519299	0.406678	0.410565	-0.618459	0.411773	0.581953	0.558598	0.572212	0.422081			0.597154	0.583322	0.518752	-0.592745	0.418617	-0.421903	-0.6185	-0.495963	-0.563836						0.544409	0.509718	0.46078		-0.443137	0.496442	0.432188	0.448125	-0.465459			0.420361	0.596578
cis-Ferulic acid					-0.567712		0.453786	-0.419063	0.418242	-0.533954	-0.465288				-0.500822			-0.524442	-0.483155	-0.414567		-0.543413		-0.459663	0.485413	0.427163	0.506093	0.510965	-0.510405	-0.405209	-0.452355	-0.505546	-0.508628		-0.436045	-0.423504		0.586882	-0.421687	-0.506367	-0.530813	0.59215	-0.436164	-0.470218					0.407128
Comuside	0.654257	0.68856	0.619217	0.715461	-0.720405	0.825593	0.674696	-0.695319	0.666849	-0.760263	-0.654988	0.673733	-0.684463	-0.777215	-0.673056	-0.715265	-0.71125	-0.717394	-0.661922	-0.614669	-0.750651	-0.705721	0.630253	-0.667488	0.790418	0.727969	0.628986	0.751233	-0.68254	-0.633512	-0.669403	-0.656083	-0.691213	-0.790749	-0.739666	-0.712663		0.716299	-0.726327	-0.683181	-0.774158	0.657492	-0.677163	-0.681265	-0.703886	-0.704723	0.497535	0.469687	0.652693
Genipic acid	0.734428	0.681265	0.713484	0.614942	-0.75965	0.751713	0.726252	-0.699932	0.680082	-0.679896	-0.685738	0.717005	-0.736857	-0.798959	-0.790086	-0.776073	-0.774791	-0.775801	-0.766598	-0.743397	-0.725829	-0.638193	0.767525	-0.691128	0.680175	0.722321	0.748289	0.690095	-0.667305	-0.734722	-0.718763	-0.736381	-0.70308	-0.745688	-0.745791	-0.721796	0.409197	0.709006	-0.799234	-0.729264	-0.732238	0.698146	-0.691497	-0.76841	-0.737649	-0.795728	0.540348	0.495757	0.670321
Mulberroside F	-0.751711	-0.706076	-0.604161	-0.723685	0.811003	-0.68119	-0.734912	0.733644	-0.804544	0.775041	0.73628	-0.696557	0.744148	0.693962	0.749726	0.685942	0.731022	0.761188	0.766767	0.700055	0.763522	0.682727	-0.632717	0.770157	-0.793703	-0.728517	-0.717942	-0.726576	0.689655	0.687766	0.692939	0.710278	0.73775	0.67579	0.72899	0.766872	-0.426382	-0.797865	0.729064	0.774326	0.703805	-0.808414	0.662103	0.711099	0.625068	0.682272	-0.545206	-0.557548	-0.558159
1-Hydroxy-3,6,7-trimethoxy-2-(2-hydroxy-3-methyl-3-butenyl)-8-(3-methyl-2-butenyl)-	-0.540758	-0.486126	-0.444749		0.471511	-0.437262	-0.526285	0.435148	-0.532569	0.43023	0.466428	-0.500101	0.518804	0.500866	0.527631	0.525804	0.566548	0.417019	0.461974	0.488384	0.508776	0.455762	-0.490562	0.484066	-0.510331	-0.535811	-0.552825	-0.473941	0.496289	0.40617	0.478786	0.42803		0.662374	0.494448	0.536031		-0.515274	0.608081	0.501439		-0.500629	0.441764	0.47631				-0.421254
Vanillic acid	-0.408705			-0.429003	0.659641	-0.423894	-0.572875		-0.550506	0.587302	0.640482	-0.516712		0.417089	0.441402	0.528364		0.50609	0.578702	0.432403	0.588252	0.668765			-0.501301	-0.619595	-0.468318	-0.518083	0.608648			0.451348						-0.664842	0.440613	0.630628	0.598139	-0.582169		0.407281					-0.439239
Senkyunolide D	-0.513551	-0.507937	-0.496578	-0.499727	0.517038	-0.557337	-0.612016		-0.541747	0.524904	0.540851	-0.558236	0.445175	0.609886	0.502738	0.58564	0.472061	0.447516	0.494388	0.539683	0.603314	0.466466	-0.548392	0.421081	-0.511978	-0.593322	-0.48173	-0.473425		0.418414		0.406186		0.573423	0.439365	0.45859		-0.534282	0.505747	0.521692	0.489461	-0.485324		0.410292		0.568925
(10E,12Z)-(9S)-9-Hydroperoxyoctadeca-10,12-dienoic acid	-0.561671	-0.516287	-0.489945	-0.521004	0.704475	-0.539843	-0.687649	0.537394	-0.624293	0.622192	0.623104	-0.60524	0.502703	0.538719	0.593282	0.574991	0.491495	0.583109	0.604431	0.633775	0.668431	0.737952	-0.486701	0.561472	-0.640381	-0.695553	-0.616484	-0.714262	0.667422	0.494005	0.49312	0.602417	0.521946	0.466984	0.55505	0.522293		-0.730955	0.564827	0.702268	0.629535	-0.65675	0.468555	0.563249	0.440719	0.557057			-0.511953
Phenylethyl primeveroside	-0.60772	-0.595512	-0.519299	-0.478071	0.436568	-0.458145	-0.532914	0.607993	-0.504517	0.479475	0.445326	-0.462538	0.62423	0.552924	0.496714	0.489724	0.659073	0.546873	0.56173	0.60208	0.456251		-0.528131	0.591102	-0.53306	-0.449918	-0.476529			0.646664	0.595512	0.624333	0.593485	0.588477	0.540104	0.594661	-0.484948	-0.481182	0.591133	0.417955		-0.488359	0.492607	0.564117	0.474548	0.468994	-0.530137	-0.68756	-0.469654
1-(2,4,5-Trimethoxyphenyl)-1,2-propanedione					0.613111	-0.438417	-0.499521		-0.427046	0.53202	0.558916				0.458927			0.456275	0.558445		0.46967	0.593211			-0.535797	-0.51341	-0.452169	-0.473973	0.610837			0.400712						-0.560558		0.570412	0.579797	-0.549059							-0.437595
Dicaffeoylquinic acid	0.611327	0.642049	0.580706	0.546419	-0.712474	0.54647	0.822531	-0.592016	0.652984	-0.646462	-0.583936	0.678124	-0.613066	-0.62179	-0.775406	-0.66668	-0.588355	-0.725714	-0.64719	-0.783807	-0.657392	-0.670088	0.700805	-0.645624	0.613066	0.608954	0.714405	0.599682	-0.601783	-0.616056	-0.630466	-0.642137	-0.632845	-0.563801	-0.729675	-0.630725		0.665031	-0.63212	-0.688201	-0.695743	0.743779	-0.610667	-0.692338	-0.580823	-0.718187	0.475162	0.418713	0.594794
1-(3,4-Dihydroxyphenyl)-7-(4-hydroxy-3-methoxyphenyl)-1,6-heptadiene-3,5-dione					0.634186		-0.543588		-0.542842	0.610837	0.567949	-0.467488			0.504381	0.481776		0.519228	0.509992	0.434592	0.491305	0.693129	-0.437509		-0.44627	-0.605364	-0.553716	-0.581644	0.503558			0.449432						-0.694676	0.449918	0.579992	0.631262	-0.581341		0.427262		0.458316			-0.460337
QUIZALOFOP-ETHYL	0.487843	0.490305	0.421201	0.471757	-0.587582	0.480515	0.712482	-0.433606	0.636418	-0.614324	-0.427489	0.58309	-0.453575	-0.414736	-0.676415	-0.425418		-0.519795	-0.420336	-0.637974	-0.489487	-0.721812	0.530324	-0.489641	0.516475	0.648934	0.637484	0.611821	-0.520301	-0.410921	-0.449927	-0.428355	-0.523905		-0.552466	-0.475792		0.654503	-0.434353	-0.50768	-0.647669	0.733618	-0.469508	-0.439316		-0.561486			0.522675
Loliolide	-0.574968	-0.557218	-0.572372	-0.569691	0.650176	-0.651467	-0.644407	0.740564	-0.598913	0.761992	0.561621	-0.576135	0.671417	0.653707	0.674684	0.572133	0.698049	0.652772	0.584489	0.560679	0.550673	0.734506	-0.599284	0.663338	-0.705753	-0.67143	-0.664887	-0.731067	0.524915	0.67659	0.691042	0.700944	0.694116	0.591908	0.659786	0.689018		-0.725463	0.653548	0.58787	0.693539	-0.618181	0.688246	0.6346	0.633359	0.668532	-0.472076	-0.42547	-0.69305
Glucose-1,3-mannose oligosaccharide					-0.504998		0.404217			-0.468237					-0.444932			-0.428317	-0.437962			-0.559847			0.416655		0.443379	0.45148	-0.470975			-0.45406						0.454334		-0.448035	-0.500959	0.444733
p-Hydroxyphenethyl trans-ferulate	-0.44484		-0.402135		0.488573	-0.404165	-0.408649			0.471264	0.598878	-0.452638				0.540148			0.410074		0.54772	0.461538	-0.430664					-0.406028											0.428024	0.560285	0.421298					0.442437	-0.428767
2-Dicyclohexylphosphino-2',6'-dimethoxybiphenyl	0.613323	0.534194	0.508393	0.503523	-0.732693	0.476202	0.681661	-0.554728	0.581103	-0.705798	-0.562919	0.629002	-0.542113	-0.457828	-0.717308	-0.548914	-0.476536	-0.72357	-0.601347	-0.731168	-0.538554	-0.668639	0.649481	-0.587456	0.566781	0.571537	0.653437	0.596848	-0.560705	-0.617051	-0.584649	-0.655718	-0.634137	-0.40683	-0.628292	-0.5568		0.69164	-0.635104	-0.673679	-0.680044	0.743322	-0.606218	-0.614949	-0.549302	-0.617256	0.535208	0.408541	0.532713
Pantothenic acid	-0.749614	-0.809796	-0.670839	-0.663676	0.671582	-0.67204	-0.787919	0.703407	-0.64356	0.661751	0.560533	-0.702692	0.761409	0.719012	0.707219	0.666559	0.748076	0.711938	0.651076	0.76861	0.65552	0.579817	-0.683737	0.76475	-0.739416	-0.642271	-0.652657	-0.53182	0.680117	0.699345	0.755253	0.670747	0.721222	0.750903	0.766594	0.730507	-0.47085	-0.647925	0.702936	0.624546	0.616281	-0.714292	0.677705	0.723628	0.680674	0.685964	-0.641304	-0.71834	-0.617987
Tangeritin	-0.504463		-0.441319		0.514086	-0.450752	-0.486534	0.555007		0.522461	0.562546	-0.440683	0.464785	0.529052		0.616334	0.481333	0.541639	0.49117	0.415864	0.529052	0.538667	-0.586521	0.412019	-0.437779	-0.491728	-0.511733	-0.529131	0.425001	0.541401	0.493666	0.498995		0.530286	0.429133	0.466585		-0.550777	0.580604	0.539008	0.509449		0.46748	0.5487	0.545164	0.568101
Chamaechromone	-0.721399	-0.712101	-0.634224	-0.660233	0.534562	-0.58789	-0.574282	0.544291	-0.602224	0.464989	0.42754	-0.563672	0.694459	0.583428	0.551339	0.500977	0.64398	0.495946	0.520842	0.62164	0.508361		-0.53664	0.637622	-0.604513	-0.537247	-0.491808		0.464989	0.608048	0.566481	0.519667	0.570499	0.645447	0.544291	0.62769	-0.450648	-0.472776	0.606196	0.513599		-0.55554	0.50636	0.540079	0.530628	0.505738	-0.652692	-0.722128	-0.519685
Coniferyl ferulate	-0.643262	-0.585497	-0.528616	-0.602861	0.804674	-0.576326	-0.795357	0.519297	-0.707363	0.741328	0.727312	-0.688171	0.471075	0.542958	0.644004	0.615699	0.508193	0.684396	0.659358	0.68148	0.683641	0.803654	-0.613414	0.530948	-0.663402	-0.719308	-0.696537	-0.728858	0.65212	0.485312	0.520567	0.568636	0.50659	0.509909	0.550359	0.521628		-0.802133	0.619373	0.778134	0.69522	-0.820816	0.461818	0.601388	0.49516	0.578677	-0.475637		-0.511599
4-Tert-Amylphenol	-0.637612	-0.620913	-0.539281	-0.621094	0.80811	-0.681127	-0.762172	0.649658	-0.704567	0.787274	0.722257	-0.677941	0.575638	0.652588	0.715128	0.633123	0.62895	0.738643	0.713812	0.639678	0.682155	0.804579	-0.601836	0.665437	-0.762942	-0.714736	-0.742565	-0.796829	0.650601	0.572046	0.633796	0.663575	0.638452	0.533465	0.654981	0.655351		-0.80685	0.645559	0.75601	0.7295	-0.790179	0.614388	0.653491	0.596827	0.659413			-0.63542
Chlorogenic acid	0.441107	0.420509			-0.537968		0.660561	-0.435626	0.560832	-0.528376	-0.409028	0.53817	-0.475792		-0.667758	-0.451411	-0.401407	-0.517776	-0.402449	-0.640858	-0.476499	-0.65517	0.542443	-0.473483	0.428184	0.545681	0.635754	0.563026	-0.496074	-0.440664	-0.468386	-0.448258	-0.495344		-0.583046	-0.476657		0.577486	-0.507033	-0.51143	-0.603818	0.669939	-0.480474	-0.499892	-0.404935	-0.513301			0.41121
(Z)-Resveratrol 4'-glucoside	-0.493248		-0.425607		0.564151		-0.480934	0.423937		0.470294	0.650987	-0.465572	0.408962	0.518513		0.6373	0.419135	0.525465	0.54363	0.408515	0.591472	0.468752	-0.491088		-0.461857	-0.502018	-0.435012	-0.468302	0.517045	0.414592		0.448093		0.484274				-0.562203	0.556004	0.637349	0.487402			0.494572	0.407402	0.484128
9(S)-HPODE	-0.410678						-0.481796			0.425072	0.40063	-0.438124								0.490489	0.411394	0.565503	-0.405257					-0.456227										-0.456064	0.448611	0.404873
[truncated: 29 more columns]
