# Supplementary material for: Explore the interaction between root metabolism and rhizosphere microbiota during the growth of Angelica sinensis
Source: Front Plant Sci. 2022 Nov 7;13:1005711. doi: 10.3389/fpls.2022.1005711 (PMC9676459; doi:10.3389/fpls.2022.1005711)
Supplement: Supplementary file 3 [file Table_3.xlsx]

## Sheet: Sheet1
Table S3 Correlations between the differential metabolites and bacterial community (r > 0.7).
Type of compound	Metabolites	Positively associated bacteria	Negatively associated bacteria
Carbohydrates and Glycosides	Comuside	ADurbBin063.1	Cellulomonas
		Pseudolabrys	Bosea
		Dechloromonas	Herpetosiphon
		Candidatus_Solibacter	Adhaeribacter
		Bryobacter
		Candidatus_Koribacter
	Glucose-1,3-mannose oligosaccharide	-	-
	Phenylethyl primeveroside	-	-
	(Z)-Resveratrol 4'-glucoside	-	-
Organic acid	Dicaffeoylquinic acid	Rhodobacter	Aridibacter
		Ralstonia	Candidatus_Xiphinematobacter
	Pantothenic acid	Luteitalea	Burkholderia.Caballeronia.Paraburkholderia
		Candidatus_Xiphinematobacter	Rhodobacter
		Iamia	Clostridium_sensu_stricto_12
		Streptomyces
		Amaricoccus
	Genipic acid	Candidatus_Koribacter	Aridibacter
		Alkanindiges	Sphingorhabdus
		Candidatus_Solibacter	Ohtaekwangia
		Duganella	Sphingopyxis
		Delftia	SH.PL14
			Kineosporia
			Parasegetibacter
			Adhaeribacter
			Hirschia
	Chlorogenic acid	-	-
	Vanillic acid	-	-
Fatty acid	(10E,12Z)-(9S)-9-Hydroperoxyoctadeca-10,12-dienoic acid	-	pantoea
	9(S)-HPODE	-	-
Amines	Dehydrophytosphingosine	Pseudoxanthomonas	Pajaroellobacter
	Phenylethanolaminium
Flavonoids	Mulberroside F	Pseudoxanthomonas	Rhodovastum
		Pedobacter	ADurbBin063.1
		Sphingopyxis	Chthonomonas
		Hydrogenophaga	Ralstonia
		Devosia	JGI_0001001.H03
		Iamia	Candidatus_Solibacter
		Ilumatobacter	Aquicella
		Thermomonas	Mucilaginibacter
		Bosea	Clostridium_sensu_stricto_10
			Pajaroellobacter
			Burkholderia.Caballeronia.Paraburkholderia
			Clostridium_sensu_stricto_12
	Chamaechromone		Clostridium_sensu_stricto_12
	Tangeritin	-	-
Phthalide and other Organoheterocyclic compounds	Loliolide	Pedobacter	Aquicella
		Promicromonospora	Bryobacter
		Bosea	Candidatus_Solibacter
			JGI_0001001.H03
	E-Ligustilide	-	-
	1-Hydroxy-3,6,7-trimethoxy-2-(2-hydroxy-3-methyl-3-butenyl)-8-(3-methyl-2-butenyl)-	-	-
	Senkyunolide D	-	-
Phenylpropanoids	Coniferyl ferulate	-	-
	p-Hydroxyphenethyl trans-ferulate	-	-
	cis-Ferulic acid	-	-
	1-(3,4-Dihydroxyphenyl)-7-(4-hydroxy-3-methoxyphenyl)-1,6-heptadiene-3,5-dione	-	-
Phenol	[12]-Gingerdione	Candidatus_Koribacter	-
	4-Tert-Amylphenol	Pseudoxanthomonas	Dechloromonas
		Pedobacter	Chthonomonas
		Arthrobacter	Ralstonia
		Thermomonas	JGI_0001001.H03
		Bosea	Candidatus_Solibacter
		Luteolibacter	Aquicella
			Pajaroellobacter
			Alkanindiges
Other Benzene and substituted derivatives	2-Dicyclohexylphosphino-2',6'-dimethoxybiphenyl	Ralstonia	-
		Bdellovibrio	-
	1-(2,4,5-Trimethoxyphenyl)-1,2-propanedione	-	-
	QUIZALOFOP-ETHYL	-	-
